# Supplementary material for: Design of Low-Cost Modular Bio-Inspired Electric–Pneumatic Actuator (EPA)-Driven Legged Robots
Source: Biomimetics (Basel). 2024 Mar 7;9(3):164. doi: 10.3390/biomimetics9030164 (PMC10968154; doi:10.3390/biomimetics9030164)
Supplement: Supplementary file 1 [file biomimetics-09-00164-s001.zip]

Archive with 1 entries (1 files):
- biomimetics-2876978-supplementary (1).mp4
